# Supplementary material for: Development and validation of an ultrasound‑based radiomics nomogram to predict lymph node status in patients with high-grade serous ovarian cancer: a retrospective analysis
Source: J Ovarian Res. 2024 Feb 22;17:48. doi: 10.1186/s13048-024-01375-7 (PMC10882775; doi:10.1186/s13048-024-01375-7)
Supplement: Supplementary file 1 — Supplementary Material 1 [file 13048_2024_1375_MOESM1_ESM.xlsx]

## Sheet: formula for radscore
RadScore = -1.622*original_shape2D_Sphericity_one_paramsName1-1.183*wavelet.HH_firstorder_Mean_one_paramsName1-0.901*exponential_gldm_GrayLevelVariance_two_paramsName1+0.763*exponential_glrlm_RunEntropy_one_paramsName1+0.615*wavelet.LH_glcm_Correlation_one_paramsName1-0.581*square_glcm_ClusterShade_one_paramsName1-0.561*wavelet.LH_firstorder_Kurtosis_one_paramsName1-0.542*gradient_gldm_Dependence…

## Sheet: radscore of 401 lesions
id	trainval_group	label name	predict score
184714d7c9e-6851-84a2-a93a-8676	train	0	0.625331
184715bcff2-9325-acee-3de9-f226	train	0	0.127448
18471594192-b820-c357-9aa2-f1db	train	0	0.443344
1846c5d4635-6725-93ee-cdcf-f77f	train	1	0.938888
1847151d609-d12e-85c7-ce1e-c78d	train	0	0.361738
184716624ac-5172-55c2-8ee4-a90e	train	1	0.480608
184716ad472-5d7a-c8bc-3a29-a011	train	0	0.192696
184be4e50ba-edb9-0b78-24c3-5cfa	train	1	0.481754
184be67a17b-db30-cc83-cc48-2406	train	0	0.362056
184be57f06c-f9de-ef2f-873a-b367	train	1	0.56564
184be473850-4e08-fd72-0886-abf2	train	1	0.991801
184be440c92-21f1-d9dc-bbaa-5fa8	train	1	0.534407
184be4cb799-31cf-5c50-dde0-eb48	train	0	0.0139448
184be5efbe0-c49f-8b90-9ebf-ef87	train	1	0.624132
184be52087f-ef3c-7cb9-3fa4-7c97	train	1	0.206605
184be49d7bc-603f-7ed2-8bcd-059e	train	1	0.978983
184be53e11d-c8aa-49a9-1e89-cae2	train	1	0.386066
184be595171-0cce-df2f-e110-f153	train	0	0.633012
18471651730-aeb6-82b6-a8c4-b7f3	train	0	0.165716
184be418849-da9a-69d5-290b-a8d3	train	1	0.0738429
184be42efdc-99c6-81f2-62c4-f565	train	0	0.032714
184be38796a-39b7-0b51-0c3c-acdc	train	0	0.122447
28fd9872-0f70-417a-a84d-efd6778acaa3	train	1	0.934922
184be31f568-dfde-4b85-206d-a2ae	train	1	0.420727
184be44d5af-cfaf-c1d2-103b-5227	train	0	0.211048
184be3adf5c-b003-8e00-c5d2-20d9	train	0	0.430445
184be1e3bf5-b279-4a72-9f0e-c4ef	train	1	0.948035
184716822a7-08dd-1d19-96d6-c841	train	1	0.609871
184c3c657f7-7b6f-0c61-3262-614e	train	0	0.683464
18538d50444-6591-ff5f-1853-89af	train	1	0.341737
18471692606-c0e1-16f8-c363-7ffa	train	0	0.174759
1844c7ad170-0cef-2297-4a41-4299	train	0	0.254266
1844c7c267d-0e94-da59-ce9a-8e13	train	0	0.107259
1844c71ffd1-b775-e7b3-11b5-0449	train	1	0.533819
1847154bf5b-28f0-e2e5-0717-dfaa	train	0	0.00551075
1846c550417-3681-f7d7-1e6f-21fd	train	0	0.912313
1846c57cfa8-6fba-414a-90ed-eb41	train	1	0.529035
1846c53d78c-0399-2213-fba5-649c	train	1	0.960803
1844c6f7d17-cb60-1bf3-9340-da7d	train	1	0.898004
1844c5d9121-4ca3-fb03-11ee-ab02	train	1	0.378408
1846c39546f-4c58-9547-3c0f-1862	train	0	0.353138
184be508016-3433-25a9-cc48-ac1e	train	0	0.1297
1854285cece-eaff-c6bf-2403-3059	train	1	0.959011
1853950f0cd-6164-b1cf-2055-141b	train	0	0.131378
1853952c8d1-8285-6c6e-fd33-da68	train	0	0.179948
185394adaf8-6515-c812-55ec-791c	train	0	0.214219
184be5ff94a-5a49-a418-7328-11bd	train	0	0.128231
184be61709e-5815-ef67-c225-fadb	train	0	0.032499
185394cd88f-7b08-1e84-1f48-d9cb	train	0	0.674323
18538c5b7e3-b215-ea6e-0df9-b3c5	train	1	0.992344
18539ca9363-8650-91f8-d995-c805	train	0	0.476768
18539c8fad7-a81a-b300-8356-882e	train	0	0.219382
184be720052-4c78-2cb9-4432-0ab0	train	1	0.72517
184be6dd543-7e9c-3a82-e434-572e	train	0	0.0995918
1846b77bf8f-1ca0-e481-6113-3d82	train	0	0.356588
1846b74bc8a-961c-c748-77ea-1c57	train	1	0.872098
1854295a9b6-3173-d241-892b-0e08	train	1	0.966529
1854292dd5f-02c5-ea6f-d0c3-0f9c	train	1	0.519346
18542840f6a-1048-769c-7af3-5647	train	0	0.405222
18539676c34-5ea2-eed9-166d-3fe3	train	1	0.926163
18542b8a4c4-c094-36d3-53a5-3d2f	train	0	0.213063
1858aebc505-1a93-4b19-17a4-c6be	train	1	0.936745
1858af1adbf-f00c-088f-21cc-01d2	train	1	0.910659
18582413418-32ed-3456-7d7c-d0d7	train	1	0.97396
1858accfd96-bad4-8dbe-2494-9a7e	train	1	0.603088
18581ef51c5-6a0a-5a98-3617-c915	train	1	0.160723
18582404a47-0ab0-e650-84c3-e44e	train	1	0.930041
18581ebb7d5-a2d2-f20d-081c-cf7d	train	0	0.165392
1858679fcd5-3f02-bd18-7819-94a9	train	0	0.222501
18582482306-33c9-83d5-c174-8b9b	train	0	0.0291411
184be1fcda9-ac15-d452-885b-5d0f	train	0	0.576736
1846b6b2417-a4aa-aaa6-31d7-d127	train	0	0.379289
1846b5faad1-2fc4-19db-91dc-1281	train	0	0.219619
1846af307ae-1a76-5579-d6f0-3e83	train	1	0.286446
1844c7f0aec-acc3-ec75-4f67-67d5	train	0	0.300063
183febcd0ff-28ff-2831-fa7f-193a	train	0	0.127642
183feb93f84-50de-f4f7-ba60-1d1c	train	1	0.723903
1844c0d9296-fe65-c358-6cd3-256a	train	0	0.58291
1844c0a27c4-4d07-ceb2-9dba-d8e1	train	1	0.926691
1844c0730fb-0842-181f-c7ce-2403	train	0	0.00647927
1844c064701-98c0-6ef9-ad3a-c1cb	train	0	0.00589327
184be623680-8c2b-5774-beb5-b8d5	train	0	0.119439
1844c04c065-ba18-0d2d-b548-b789	train	0	0.439981
1844bfe960d-c9ca-0c64-ee87-4e16	train	1	0.286062
18445e5fb54-613f-5aad-ec88-4b7d	train	0	0.346646
18445d7812a-2914-9281-c74b-919f	train	1	0.579908
18445d0fb97-bfdd-6844-612d-26f9	train	0	0.158305
18445cbf715-3ec0-4daa-e32f-6f0c	train	0	0.0445017
18445ca2e2f-13f4-1f95-7cb3-2ef1	train	0	0.0117125
18445c640f5-94fc-0592-775e-00cb	train	0	0.0977626
183febee124-bc22-98cb-fbd3-2802	train	1	0.247626
184464dea32-74b8-02b0-2450-378a	train	0	0.286954
184464cbb9d-d77c-6ebe-7d7a-0f07	train	0	0.136093
18446499e58-e47d-835b-9058-c2d5	train	0	0.283887
1844646a616-85e3-f520-498c-e3c0	train	1	0.975759
1844640aa68-6ac4-01ec-708c-19cc	train	0	0.206606
18446435eb0-0098-7702-cfc2-1254	train	1	0.938014
184463cd13c-4d6a-ba73-47f6-ccf9	train	0	0.584281
184463bb813-6ecd-2f97-270f-59b6	train	0	0.727249
184463983a2-5443-f5ef-d398-a887	train	1	0.684467
18446334e10-b8df-3405-a2fc-aee0	train	0	0.263844
184463230da-eacb-90a6-5f52-9ef4	train	1	0.895104
184462b76b3-43d4-741b-3256-1f49	train	0	0.243476
1844628e5f5-e0c4-4273-1f64-591f	train	0	0.0576626
18445dab49e-0d71-0eb2-6584-fa44	train	0	0.0161022
1844c0f6c59-5122-ffbd-2483-383a	train	1	0.0193898
1844652da25-1232-fe99-3dd6-ed50	train	0	0.391176
18446547f48-977e-87c9-eb39-799d	train	0	0.0206954
184465823dd-b109-e184-973e-d8b9	train	1	0.760783
1844659ad0a-8781-7dae-2309-b91e	train	1	0.970979
184465e1fc9-5a75-6587-096c-5e23	train	1	0.687708
18446e4617b-589a-2d5d-1453-417f	train	0	0.145045
18446e5e015-0bdc-d4db-f646-6374	train	0	0.236936
18446e99fbf-46f9-535a-1fe0-eb05	train	0	0.191163
18446eb9aaa-4f1c-ad9c-6427-c2ea	train	1	0.42994
1844bf4f56e-1d0a-283a-981d-282a	train	0	0.0532601
1844bf6a878-2b11-e345-20bc-98e8	train	0	0.00324333
1844bf7c9b3-0645-1a36-65ee-0b59	train	0	0.00373896
1844bffa946-8e12-5fc3-2f4b-b153	train	1	0.730155
1844c01194b-b5d2-d65c-ec87-a02f	train	0	0.591431
1844c02bea5-27c2-a68c-1539-660c	train	0	0.337463
1844c492403-cdb6-fd3b-d4ef-6e88	train	1	0.823088
1844c5a0ba3-5411-bba7-3bcd-11c8	train	1	0.992105
1844c5918d3-4a76-011b-811a-d077	train	0	0.176538
1844c4cc39a-ccc8-8e78-abb7-0a6e	train	1	0.816266
1844c4fc1c0-e059-4c15-8fdc-327a	train	1	0.490202
184716722c3-96a9-3de3-0c66-8e32	train	0	0.559711
1846a535bb6-29ed-38e5-8df3-801b	train	0	0.121048
1846af41f04-9e76-0f25-cb3d-307f	train	1	0.566789
1846c3a93be-ae7e-edc1-d489-4d41	train	0	0.190976
1846b5e3345-e5b9-7360-a3e2-27cb	train	0	0.181006
1846b6cd3c4-a4a9-794b-8d47-7200	train	1	0.477236
1846c36232b-eeec-34d7-c2fc-5bab	train	1	0.593689
1846aed1fa6-17e6-5ade-217f-3480	train	1	0.893598
1846c3264db-f85f-d127-96f5-db0b	train	0	0.303631
1846c3be50d-0a6a-41e4-823d-d9c1	train	1	0.975311
1846a519843-7a9c-b14c-9cf5-18fc	train	1	0.76352
1846a8bf10c-0482-9089-3d50-0188	train	1	0.412026
1846a909ad3-fba1-7d4c-fc4b-8d67	train	1	0.937909
1846a92d20a-1cea-02fd-e73f-4a95	train	1	0.756868
1846ae74910-d077-7716-1db1-9920	train	0	0.0517194
1846aeab508-02bf-4f6d-60cd-f04b	train	0	0.704968
1846a85c019-5d8b-5877-d1e1-5bfe	train	0	0.376536
1844c4e09f2-cf8c-146e-8b2c-57f2	train	1	0.915533
1844c515db0-68ea-f5a9-30fe-d8be	train	1	0.903718
1844bfd8da7-2f89-8f46-930d-7360	train	0	0.153208
1844bf1007e-09ba-abd5-ef97-449d	train	0	0.61706
18446e886df-ecbf-5b57-dfa1-cbe6	train	1	0.810671
183feb7269e-6fba-edd4-cc96-7e41	train	1	0.586822
184464abef3-d8b9-2b8f-1463-0410	train	1	0.19
18445e9d389-62a1-64c6-09f5-4055	train	1	0.247702
18445e81b77-81aa-9cf3-7160-1221	train	1	0.9266
18445c2705e-26db-0cf0-ba2e-db62	train	0	0.110484
18445bea921-e95b-69e6-167f-1c63	train	1	0.728602
1846c379cf7-e47c-1aff-e7f4-ac0a	train	0	0.295641
1846b69b654-407d-5904-d8f7-5c44	train	0	0.781526
1846a8a0040-db7f-311f-9cf8-e184	train	0	0.11993
1846a4cf64c-dce0-a014-53f2-0143	train	0	0.0302188
18452537637-9667-223d-5a1c-48a5	train	0	0.186629
184575f4179-31d4-378a-8211-dd88	train	1	0.62213
18457a442bf-694b-aafc-69d4-a015	train	0	0.0177235
18457bca434-1967-ba22-e0e6-c94b	train	0	0.173667
18457a188a9-ff08-8d0c-e349-b9f8	train	0	5.21e-05
18457998745-ef42-a725-f906-edcf	train	0	0.199215
184be7c775c-39c4-d878-c1e8-5d7a	train	0	0.272348
184be7e4ccf-b472-34d2-95c5-7002	train	0	0.125353
184be7f3597-b47f-7ef6-0adc-4004	train	0	0.00262703
184be803ddf-e241-a466-1fda-f3aa	train	0	0.285969
184be7ba087-d581-ca05-f4bf-92f9	train	0	0.315896
184be7a60ac-3476-b152-5369-d7dc	train	1	0.10332
184be7838c0-1513-1408-626f-b54e	train	1	0.901553
184be770d9f-06a4-96ac-54cc-4f82	train	0	0.0184234
184be75658b-b513-2d3a-1e15-f816	train	0	0.0623119
184be7443f4-db02-e36f-48fd-dadb	train	1	0.780725
184be73657d-f746-dab8-e8b5-bc4e	train	0	0.200859
184be6fea7d-8781-fe02-1316-d65f	train	0	0.127614
184be6beb62-06a0-fb40-fd0b-29fb	train	0	0.378328
184be68584b-3e05-2960-7847-c706	train	1	0.406647
184be66390a-1ac4-2dca-28f8-24cc	train	0	0.132426
184be6517a7-2892-a4aa-a2e6-c96d	train	1	0.800406
184be5d47a9-01ba-f169-1a69-0c6f	train	1	0.951348
184be5b883a-ec25-4431-a49a-0490	train	1	0.379875
184be550dd3-bd0a-9040-2d46-4637	train	1	0.956761
184be4b61a8-0235-667f-b6b4-87bf	train	0	0.597511
184be48b8ea-e767-0837-6da3-e8e4	train	1	0.828661
184be45ad0d-b97e-2452-2f31-40ee	train	1	0.0686813
184be3e093e-ba86-bf55-6c91-a730	train	0	0.177988
184be370aa5-da46-578b-fd9c-9b51	train	0	0.147421
184be358dd4-68d5-b158-61b8-9ab6	train	0	0.43055
184be32ed70-f53b-0c86-74c7-89f0	train	0	0.76076
184be2ffb40-4f42-a2ba-5274-cc0b	train	0	0.206918
184be2e666e-e84b-8f8a-b938-2eb7	train	0	0.00488139
184be29b225-a0a2-7c4d-ebbf-a8b0	train	0	0.698713
184be24c6b2-806c-c7dc-d7ad-20ac	train	0	0.256545
184be23a00d-0d3f-2032-931f-e69b	train	0	0.148461
184be221f42-396c-cf81-a41e-bbc2	train	1	0.506239
184be1b8f2b-cd0f-c302-4f65-ee1c	train	1	0.972706
184be197215-38b2-cef2-c6e8-cbf9	train	1	0.416529
184be183740-d784-65ba-a6d2-55c3	train	1	0.721194
184be15f172-206d-93da-64ad-f2a6	train	1	0.880722
184be142bf3-2364-da2a-8e57-d6e7	train	0	0.304092
184be11b982-fecf-23eb-b4c1-3970	train	0	0.00366506
184be0d239c-02ec-4e70-2760-645b	train	0	0.00469611
184c3c73c90-577b-2a67-8f48-6507	train	0	0.629098
184c3c56631-df6a-511e-ccb0-26cd	train	1	0.979262
18542a94c23-d4e1-b9c7-733a-6b0d	train	1	0.875814
18542bac1bc-e68a-5962-0fe6-0333	train	0	0.0431265
18542b772ac-265e-ff60-c35f-48eb	train	1	0.263791
18542b3fbf4-91a0-e0e7-addb-a859	train	0	0.0607921
18542aa8cc8-d4f7-551b-0e6b-f989	train	1	0.984319
18542a85cc2-3119-27d4-a537-1c7e	train	1	0.186325
1854291807f-005f-bb14-8b4a-68af	train	0	0.00012162
185428e5bad-664d-ad31-5738-afe3	train	0	0.00136746
185428caf99-5732-f890-f775-330c	train	1	0.387397
1854288c8a5-138b-6bd7-acb4-192e	train	1	0.785087
1853a04e95b-6acd-c15f-7fe8-cf67	train	0	0.331114
1853a03c180-1b2b-311e-cc7d-8598	train	1	0.926769
1853a02aff7-bcb4-23ec-d8cd-8e7f	train	0	0.544931
18539da41e5-1c2a-c3e3-b6b9-d5cd	train	0	0.179282
18539d81088-00c9-0bb5-ff97-27ed	train	0	0.0167582
18539d6cb18-0a58-47da-7882-b6c6	train	0	0.0192453
18539d4167f-8419-bf8f-cb3d-b9be	train	1	0.773267
18539ccc840-b5c1-24d4-2b2d-995c	train	0	0.13328
18539cbd56d-e0de-91ea-d38e-ff53	train	0	0.246664
18539c77890-a515-620d-81d3-8516	train	0	0.0755574
18539c67626-e822-e2ac-1cbb-d0f5	train	0	0.408635
18539c2c247-6bf3-bbe2-1b5e-a0d7	train	0	0.243334
185396c5c67-d538-4a48-ab51-727b	train	0	0.40148
185396a839e-cb35-a180-40aa-ece5	train	1	0.293823
1853953ecc6-1686-ef32-b83c-4edf	train	0	0.14729
185395000fd-39f3-87e3-59de-63db	train	0	0.0493301
185394e570c-86ef-439a-9351-2071	train	0	0.0532772
18538db1167-9f22-4fdb-51f5-7254	train	0	0.0936832
18538d76c3a-811a-f1b9-28a3-8c46	train	1	0.926794
18538d2ae63-ccdb-816e-1978-ab02	train	0	0.91027
18538d175d1-6c9e-0525-23ff-a709	train	0	0.281447
18538ce3dd6-4ccb-13cf-1668-d907	train	0	0.121605
18538caddc1-a0cf-a2c9-0273-e219	train	0	0.0708683
18538c94ac3-5647-8619-0aff-0bdf	train	0	0.0216528
18538c465f3-8bb3-c505-b326-67dc	train	0	0.123333
18538c17c26-12a7-3fcc-7d0d-4691	train	1	0.536385
1858c17465f-27ac-d593-1449-3983	train	1	0.517605
1858c188742-58e5-2a7e-a84a-04c8	train	0	0.295118
1858c121939-543a-e966-c0a4-5ebc	train	1	0.861763
1858b77857a-eb8d-6d3e-5511-51b8	train	0	0.000657511
1858b72b385-6ffa-5163-76a2-b733	train	1	0.685856
1858b6f7be0-2cfd-2228-f917-968a	train	0	0.0525054
1858b6d9985-a7b3-fe23-f104-9e11	train	1	0.996506
1858b6c4ae3-7724-f068-9fe2-348e	train	1	0.992432
1858b67d7f1-2fc1-fb11-7db8-2832	train	0	0.0694601
1858b5e2fe0-8b0f-4043-c423-45be	train	1	0.804715
1858b5d2ddc-5fa3-b48d-a7e3-2083	train	1	0.795978
1858b59c9da-93fa-3912-97bf-bc5e	train	1	0.71254
1858b588619-1f9c-c389-bf64-1bf6	train	0	0.174141
1858b4da067-0dfb-405d-bf7d-0009	train	0	0.326704
1858b4b8244-b379-fe0f-4a05-638a	train	1	0.955711
1858c155eeb-f654-f7f6-dd2b-af0f	train	1	0.607553
1858b4a38f8-fa90-c1ad-ee1f-0d36	train	0	0.0567534
1858b47104f-6bb7-3e22-04b7-10b7	train	0	0.000636079
1858b45c6b7-d58d-d127-f992-922d	train	1	0.109634
1858b439251-e99d-2aa4-38a1-df30	train	0	0.0569092
1858b4126c0-2bd2-b316-1e94-f14f	train	0	0.174296
1858b3f7246-37e7-7f90-0ffe-069b	train	0	0.0186541
1858b3a79a4-6045-b7bd-22c6-3df6	train	0	0.0257646
1858b361b32-d1ae-96ac-3647-15f6	train	1	0.999949
1858b1e4313-7ef1-a943-ee4c-cacc	train	1	0.920942
1858b1c322b-96e8-788f-218a-3b3c	train	0	0.279863
1858b19a9fc-0938-a789-94b6-ee66	train	1	0.994464
1858b0f9e3f-be25-cad6-e513-d61c	train	0	0.167093
1858b0ada50-5fd4-4950-8b25-aa6c	train	0	0.155527
1858af88bbd-9c8b-cf64-6033-330d	train	0	0.000908252
1858af6911e-ba9f-5dcb-db16-cf5b	train	0	0.00247012
1858af4c36c-5793-0d2b-87fb-2813	train	0	0.240528
1858af049ed-cde3-ea41-21ab-fe9e	train	1	0.70983
1858aee2cbb-6ed6-200b-4fb1-2d0a	train	1	0.996322
1858ae50a30-015b-95da-477c-8099	train	1	0.558283
1858acf449b-b167-8f43-51f4-26a8	train	0	0.337097
1858acb63fa-d84b-8213-a711-a4b2	train	0	0.0608321
1858ac9e2aa-6f53-497b-2554-7789	train	1	0.913272
1858ac0e93f-fd08-2411-98b9-7725	train	1	0.582028
1858abcc24a-2561-540a-7a06-5d88	train	1	0.747655
1858ab8f343-2557-1b99-8c4c-fcba	train	0	0.112321
1858ab697d2-8c70-0e29-c5bf-c928	train	0	0.337313
185867b8907-849d-f250-3573-b43c	train	0	0.705436
1858671391d-4ffc-8373-037b-9a02	train	1	0.422943
185866fc046-0335-b624-2e37-4fcb	train	0	0.496104
185866e611f-7c40-8294-28ae-5f3e	train	0	0.255091
185866bb1b2-d1ea-92b3-7a5f-163d	train	1	0.902625
185857d7789-8714-0eaa-b260-c766	train	0	0.616823
185857c2d0e-e73f-3037-c5c2-2351	train	1	0.504238
18586696bfb-6c4e-d244-6dd0-dcca	train	0	0.320418
185857ad2bb-2946-a479-cd94-963d	train	0	0.179688
18585776f4f-05e5-1a84-c9a2-0a99	train	1	0.566553
185857594c6-b735-0a9a-2efb-3793	train	1	0.89776
1858572edb3-3596-0991-5659-5745	train	1	0.91285
185856d1b68-3ccd-280e-4237-8943	train	0	0.0912085
185856b1dbe-6469-91ff-f317-6ff3	train	0	0.13166
185856780da-1a0b-9ffa-76f8-424b	train	0	0.430185
185856457a2-8feb-87ba-a9cb-9a0f	train	0	0.112135
18585617423-88b6-f54f-99d9-cbe3	train	1	0.404537
185855ef8da-6b6f-1d84-162a-310e	train	1	0.958331
185824c3ce9-94d6-e451-a481-9212	train	1	0.919531
185824b2dd5-5ad0-eb6b-2410-b471	train	1	0.626475
185824a384b-87c5-31fa-8c08-a729	train	1	0.965919
18582491d6a-5ba1-6b40-dfa1-0100	train	0	0.033147
185824296bb-8f8d-5367-b0e5-c58e	train	0	0.027348
185823e19d3-4784-2b99-a3bd-1217	train	0	0.403103
185823baf76-8f55-380b-29e8-645c	train	0	0.178176
185823d1e3a-a74e-9d2e-5584-6feb	train	0	0.0430027
18581f3bae6-e8ce-850b-acb2-b492	train	1	0.961896
18581f51ef8-9a64-0789-f36a-6993	train	0	0.6085
18581f2927d-2bec-f789-9f39-39b2	train	1	0.16349
18581f1644c-5ec9-04bd-920a-6070	train	1	0.978564
18581f02f6b-6178-b8bd-ea99-5190	train	0	0.00213054
18581ee11b6-b400-ddb7-ca0a-7c5e	train	1	0.993031
1862beb6530-cc84-add7-ed17-7703	train	1	0.621123
186b2160826-7816-e887-2a2c-3857	train	0	0.287518
186b21746d6-4d60-2efa-4868-d7db	train	0	2.5e-05
186b219b92a-b360-75db-53b6-35a8	train	1	0.384795
186b21af3ac-544b-0f47-c10c-5dbb	train	1	0.969342
186b21cffca-baf8-3f49-c897-0dc8	train	0	0.00226055
186b220f7eb-bd5c-5400-6954-2654	train	1	0.741854
d8ad6ea5-df43-4d26-82d2-86333946f5ce	test	1	0.979378
bf1148e8-98a2-4dd2-a18f-9c8d62f5756c	test	0	0.0297419
af115ba4-f11d-4ce3-8f00-7aeffd653ef5	test	0	0.0947755
3f88ecf4-ab21-4f4b-ab18-0b297cfa8ad6	test	1	0.555264
efd34c39-89a3-4f03-a156-7f83f0fa2827	test	1	0.713082
d74b72a8-e631-4dfb-af40-3c5bfca901e2	test	0	0.390421
3b7c3886-c678-40b3-a21d-f192a664754a	test	0	0.692209
d56e7b29-4d2e-455d-8d49-be19b689a7cb	test	0	0.716197
288f9e5f-6aa7-4330-aef6-03c242254d53	test	1	0.980174
d17a6b18-c50d-4d7e-b3d4-61f6674cfc9c	test	0	0.594934
a08d4e74-6c4a-421e-8aa2-ebdc4cf8049a	test	1	0.902344
916749da-e84a-4de5-893b-8c4996e1dfaa	test	1	0.19046
5b1f3c1c-418b-4c3e-a048-4bf70a814f8f	test	0	0.726207
0bfd73a6-6aa0-43b6-9388-a01f6c630b14	test	0	0.77484
f5fd709a-efa2-466c-b1c9-3d45ad449886	test	1	0.844743
c794b7eb-2d34-4e0f-bcc4-975c977318cc	test	0	0.224879
fb8d304a-9c63-49ca-b5d7-f56c87c7412d	test	0	0.806849
e294099c-8b32-45aa-a64e-91d5f0c553df	test	0	0.334206
5b5d4faa-988c-4a51-a826-93d707bec8a2	test	1	0.619214
4b973426-5dc8-4c73-be0a-a7620ac93285	test	1	0.486398
f25edd12-68da-4189-a2c4-c17f829cef1f	test	0	0.0684381
7fe65a18-b0a0-42a8-a9fc-9574d33f901b	test	0	0.0523663
0c7a548a-e5fe-458c-8f7a-05f8aca6daa1	test	1	0.502342
f8b872a5-168a-4a7b-be79-a1696956ee28	test	0	0.20144
864723c1-8938-4485-8f31-f99adeedf1ea	test	0	0.0352913
f25cd69e-22ba-41cb-b35e-9b2453daa5d7	test	1	0.892039
4483dd5b-b26f-4170-a941-3683e7822b32	test	0	0.0196747
ffd9e2ac-8090-4bfb-9ebe-91fbfa7b6504	test	1	0.439435
759e867e-778a-4bc1-a070-f88118dd7a6e	test	1	0.975499
628d34e8-41c1-4851-a9d8-596b86e5496a	test	1	0.81051
bcf8b3c1-7e70-4f43-a77c-f5175367cd4c	test	1	0.855303
25450eff-95f9-432f-8b18-8fa6aa804710	test	1	0.973342
99e05325-2821-4b67-b160-0593650280ab	test	0	0.109226
c599a3b0-23b9-4064-953f-da91417df9c2	test	0	0.817547
f965dead-74ed-41b8-b9b9-3c973888e4d5	test	1	0.493281
6726f82e-ca04-4c9f-a3c7-f9d6a91cf0ac	test	0	0.38078
82605955-4816-47dd-a2af-dd8fa3b74d8c	test	1	0.877043
b0e4d301-8f4c-45f2-b91e-3bcf2925475f	test	0	0.212673
fe01c1ce-ab4b-4345-9e30-5279beecac58	test	0	0.735893
6aa66291-a3d3-4a4a-9b9b-c2174893c9ac	test	1	0.87258
db9e0665-be40-4357-9b1a-b45966f996ca	test	0	0.305723
c51c24de-e1db-4bde-8e8d-f8b3253edc23	test	0	0.105561
a2d99ee8-d2dd-4191-9bd5-d3e480deae63	test	0	0.130742
138f05cf-042d-430e-a8fb-2832914980e1	test	1	0.77576
2dff2864-f82c-4e6f-a02c-de08cb80cc33	test	0	0.766543
ef7783e1-dfa0-4d4d-aa1e-fb126cf9b7ee	test	0	0.0306965
e19f926a-5231-47ad-8ef8-29c0c0da15db	test	1	0.999839
83e70f30-d4af-46e6-9950-81da9ed5508c	test	1	0.65954
cab1d08a-6129-4361-9546-e1d7e76f7d44	test	0	0.0886686
a2b890d7-a22f-4450-87fe-68901dd5b8ba	test	0	0.783826
38388fd4-0f99-4e0d-a583-3485a8584c7d	test	0	0.0384541
84cca525-0ed4-48f8-bc3f-b4ec76a5818d	test	0	0.697892
f544d5cc-5413-4864-8cc5-f5c6fc2b1d9e	test	1	0.744639
eb7c3402-bd5d-4f19-9642-709a9b1ec9cd	test	1	0.848912
eef82af4-4c1a-464a-9197-64c6ac55825e	test	1	0.959412
6de0d124-906a-4f96-b7e7-409da0b97a90	test	1	0.677638
32b63bc8-8758-4f5b-9c1f-3ea7ca85bfe4	test	0	0.538188
81eda15a-516d-4863-bdfd-815fed6a3f14	test	1	0.826461
2711dcaa-6e70-492a-a728-97573086f6b2	test	0	0.0833868
8473532e-a4cb-401a-b7a3-c275b800ab0c	test	0	0.546814
67aa496a-88c9-4c39-85d8-259d9132bd67	test	0	0.662236
8d9c52bb-b95f-4a91-aac3-79ae73d49bcd	test	0	0.661003
67f7aca4-272b-4da4-b021-22f2fcf4972b	test	0	0.0344446
b9d60321-d8e0-4ef5-b6de-82243e183bab	test	1	0.524858
575a5e4a-7a02-401a-9cb2-e36bcbcee506	test	1	0.939626
3d704eed-5b6e-4cc5-8b97-a016e06250db	test	0	0.0545425
b37fca7f-7575-4ef6-bf75-95a6f40d4170	test	0	0.0123386
f93c5c92-6b4c-4398-86e4-34a34a162e3f	test	1	0.945766
7a5d579b-c5f8-4897-af92-e739814dc8c0	test	0	0.156978
78e32a4a-913e-4bda-8729-3d4a10bbbbfc	test	1	0.523049
ed6fbf95-6a54-4075-8084-a8b013186f9e	test	1	0.998466
09ce00c5-10bb-47ee-8aab-2e3434640ab8	test	1	0.722884
d16e84c1-5339-4a1e-918e-8c17f001ee66	test	0	0.0093278
111e5160-39c0-476b-93ac-b8e269bc96ef	test	0	0.414097
bd52f5ad-3f03-4f63-be1c-f6c4aea6bee6	test	0	0.673608
bbece7f2-642f-4a14-9682-90d7bdbd5c9e	test	1	0.118639
180f3ba2-52db-4ad8-b44e-0ce8870b46c7	test	0	0.0602695
5b56c2a9-6bc2-4ae6-9caa-fe294dccba73	test	0	0.20979
9f351057-b1ec-4713-986f-66aa54111271	test	1	0.791403
